# Supplementary material for: The relation of fibromyalgia and fibromyalgia symptoms to self-reported seizures
Source: PLoS One. 2021 Feb 4;16(2):e0246051. doi: 10.1371/journal.pone.0246051 (PMC7861517; doi:10.1371/journal.pone.0246051)
Supplement: S1 Text — (TXT) [file pone.0246051.s002.txt]

Contains data from fibseizures2.dta
  obs:        11,378                          Data for FM SES study
 vars:            44                          28 Nov 2020 04:58
 size:     1,456,384                          (_dta has notes)
-----------------------------------------------------------------------------------------------------------------------------
              storage   display    value
variable name   type    format     label      variable label
-----------------------------------------------------------------------------------------------------------------------------
acetazolamide   float   %9.0g               * acetazolamide
age             float   %9.0g                 age
carbamazepine   float   %9.0g               * carbamazepine
clonazepam      float   %9.0g               * clonazepam
convulrx        byte    %9.0g                 Taking any convulrx this phase
diarr_p         byte    %28.0g     sxPHQ    * Diarrhea
dry_eyes        byte    %28.0g     sxPHQ    * Dry eyes
drymth_p        byte    %28.0g     sxPHQ    * Dry Mouth
dyspne_p        byte    %28.0g     sxPHQ    * Shortness of breath
fm2016          float   %9.0g      posneg     FM 2016 criteria
gabapentin      byte    %9.0g                 gabapentin
genpain         float   %9.0g                 Generalized (Widespread) pain
haq_disability  float   %9.0g                 HAQ Disability score-Clinic
heardi_p        byte    %28.0g     sxPHQ    * Hearing difficulties
hedac_p         byte    %28.0g     sxPHQ    * Headache
hives_p         byte    %28.0g     sxPHQ    * Hives/Welts
hlthstat        byte    %8.0g                 thermometer of health state
lacosamide      float   %9.0g               * Took lacosamide this phase (see notes)
levetiracetam   float   %9.0g               * levetiracetam
mthulc_p        byte    %28.0g     sxPHQ    * Oral ulcers
mtxa            byte    %9.0g               * Methotrexate
nausea          byte    %28.0g     sxPHQ    * Nausea
ncoindex        float   %9.0g                 coindex with neuronow removed
nnseiz          float   %9.0g                 Seizures and current neuro problem
ntseizures      float   %9.0g                 Treated seizures must be neuro pos
nwsympcount     float   %9.0g                 Symptom count
oxcarbazepine   float   %9.0g               * oxcarbazepine
pain_scale      float   %9.0g                 Pain Scale-Clinic
phenobarbital   float   %9.0g               * phenobarbital
phenytoin       float   %9.0g               * phenytoin
prednisn        byte    %9.0g               * Prednisone
pregabalin      float   %9.0g               * pregabalin
primidone       float   %9.0g               * primidone
psd             float   %9.0g                 PSD (Fibromyalgianess) scale (2016)
seizures        byte    %28.0g     sxPHQ    * Seizures
sex             byte    %8.0g      sex        Sex of patient
ss4score        float   %9.0g               * Sum of fatigue, cognitive, sleep & 3 symptoms
sympcnt         float   %9.0g                 Symptom count (0-37)
topiramate      float   %9.0g               * topiramate
tseizures       float   %9.0g                 Treated seizures
valproicacid    float   %9.0g               * valproicacid
wpi             float   %9.0g                 Widespread pain index
wspain          float   %9.0g               * Widespread pain
zonisamide      float   %9.0g               * zonisamide
                                            * indicated variables have notes
